# Supplementary material for: Two cases of intrahepatic cholangiocellular carcinoma with high insertion-deletion ratios that achieved a complete response following chemotherapy combined with PD-1 blockade
Source: J Immunother Cancer. 2019 May 7;7:125. doi: 10.1186/s40425-019-0596-y (PMC6505215; doi:10.1186/s40425-019-0596-y)
Supplement: Supplementary file 1 — List of mutated genes in the eight ICC patients, and comparison with the top 20 COSMIC mutated genes, and the list of sensitive or resistant mutations to immunotherapy. (XLSX 12 kb) [file 40425_2019_596_MOESM1_ESM.xlsx]

## Sheet: Sheet1
	Patient
	1	2	3	4	5	6	7	8	Reference
Baseline characteristics
Age (years)	50	67	60	51	65	59	55	60
Sex	male	male	female	female	female	male	male	male
Surgery	Yes	Yes	Yes	No	Yes	Yes	No	Yes
Stage	IIIb	IIIb	IIIb	IIIb	IIIb	IIIb	Ⅳ	IIIb
Lymph node metastasis	+	－	+	+	+	+	+	+
Virus infection	HBV	NHVI	NHVI	NHVI	NHVI	NHVI	HCV	HBV
Tumour PD-L1 expression level (%)	<5%	<5%	<1%	unknown	>90%	>90%	unknown	<5%
Percentage of CD8+ T cells	0.1	0.1	0.1	unknown	0.2	0.2	unknown	0.3
Mutation characteristics
TMB (mutations/Mb)	2.95	7.09	5.62	4.18	8.47	34.84	5.38	6.01	7.4 (median) [21]
NSM	25	163	114	66	209	1088	106	127	47 (median) [22]
Number of SNVs	13	54	85	52	173	771	82	105	41 (median)[22]
Number of indels	12	109	29	14	36	317	24	22	6 (median)[22]
indels ratio (%)	0.48	0.6687	0.2544	0.2121	0.1722	0.2916	0.2264	0.1732	12.77% (median) [22]
MSI-H/MSS	MSS	MSS	MSS	MSS	MSS	MSI-H	MSS	MSS	3.2% MSI-H [20]
dMMR/pMMR	pMMR	pMMR	pMMR	pMMR	pMMR	dMMR	pMMR	pMMR	2% dMMR [10]
Percentage of CNVs (%)	3.1	4.2	9.29	2.66	4.75	0.78	3.67	5.92
Mutations conferring sensitivity to immunotherapy	NA	TP53/PTEN	KRAS	NA	BRAF/GITR	MLH1/GITR	TP53	TP53
Mutations conferring resistance to immunotherapy		JAK2	B2M				chromosome 11q13
Treatment
Therapeutic regimen (cycles)	tegafur (3) +pembrolizumab (15)+ cyberknife (2)	tegafur (5, but irregular)+pembrolizumab (6)	nivolumab (4)+cisplatin (1)+ gemcitabine (1)	nivolumab (15)	nivolumab (8)	nivolumab (8)+cisplatin (1)+ gemcitabine (1)	nivolumab (8)+lenvatinib (8 months continuously )	pembrolizumab (6)
Outcome
Type of response	CR	CR	PD	SD	PD	PR	PD	PR
PFS (months)	16	13	Unknown	7	5	3	Unknown	10
